# Supplementary material for: Carbon Dot-Modified Quercetin Enables Synergistic Enhancement of Charge Transfer and Oxygen Adsorption for Efficient H2O2 Photoproduction
Source: Nanomaterials (Basel). 2025 Dec 11;15(24):1856. doi: 10.3390/nano15241856 (PMC12735901; doi:10.3390/nano15241856)
Supplement: Supplementary file 1 [file nanomaterials-15-01856-s001.zip]

Archive with 1 entries (1 files):
- nanomaterials-4017987-supplementary.pdf
